# Supplementary material for: Attentional Bias for Opioids in Taiwanese Heavy Smokers with Chronic Noncancer Pain
Source: Medicina (Kaunas). 2024 Jul 8;60(7):1107. doi: 10.3390/medicina60071107 (PMC11279384; doi:10.3390/medicina60071107)
Supplement: Supplementary file 1 [file medicina-60-01107-s001.zip]

Archive with 5 entries (4 files):
- Supplementary Files/
- Supplementary Files/ABscores_opioid_revised.R
- Supplementary Files/Readme.txt
- Supplementary Files/supplementary_bias score.xlsx
- Supplementary Files/supplementary_raw data.xlsx
