# Supplementary material for: Attentional Bias for Opioids in Taiwanese Heavy Smokers with Chronic Noncancer Pain
Source: Medicina (Kaunas). 2024 Jul 8;60(7):1107. doi: 10.3390/medicina60071107 (PMC11279384; doi:10.3390/medicina60071107)
Supplement: Supplementary file 1 [file medicina-60-01107-s001.zip › Supplementary Files/ABscores_opioid_revised.R]

library(ggplot2)
library(rstatix)
library(readxl)
library(ggpubr)
library(emmeans)


AB <- read_excel('supplementary_raw data.xlsx')
View(AB)
summary(AB)


bias200<-read_excel('supplementary_bias score.xlsx')
bias200$bias200score<-(bias200$`Mean arrow.RT-190-no`-bias200$`Mean arrow.RT-190-yes`)


bias200 %>%
  group_by(group) %>%
  get_summary_stats(bias200score, type = "mean_sd")

ggboxplot(bias200, x = "group", y = "bias200score")

bias200 %>% 
  group_by(group) %>%
  identify_outliers(bias200score)


bias200model  <- lm(bias200score ~ group, data = bias200)
# Create a QQ plot of residuals
ggqqplot(residuals(bias200model))
shapiro_test(residuals(bias200model))

ggqqplot(bias200, "bias200score", facet.by = "group")

plot(bias200model, 1)

bias200 %>% 
  mutate(group = as.factor(group)) %>%
  levene_test(bias200score ~ group)


bias2000<-read_excel('supplementary_bias score.xlsx')
bias2000$bias2000score<-(bias2000$`Mean arrow.RT-1990-no`-bias2000$`Mean arrow.RT-1990-yes`)


bias2000 %>%
  group_by(group) %>%
  get_summary_stats(bias2000score, type = "mean_sd")

ggboxplot(bias2000, x = "group", y = "bias2000score")

bias2000 %>% 
  group_by(group) %>%
  identify_outliers(bias2000score)


bias2000model  <- lm(bias2000score ~ group, data = bias2000)
# Create a QQ plot of residuals
ggqqplot(residuals(bias2000model))
shapiro_test(residuals(bias2000model))

ggqqplot(bias2000, "bias2000score", facet.by = "group")

plot(bias2000model, 1)

bias2000 %>% 
  mutate(group = as.factor(group)) %>%
  levene_test(bias2000score ~ group)


#ANCOVA on attentional bias score at 200 ms display, controlling smoking years

ggscatter(
  bias200, x = "smokingyears", y = "bias200score",
  color = "group", add = "reg.line"
  )+
  stat_regline_equation(
    aes(label =  paste(..eq.label.., ..rr.label.., sep = "~~~~"), color = group)
    )
#check homogeneity
bias200 %>% anova_test(bias200score ~ group*smokingyears)
#normality of residuals
# Fit the model, the co-variate goes first
check200NR <- lm(bias200score ~ smokingyears + group, data = bias200)
# Inspect the model diagnostic metrics
check200NR.metrics <- augment(check200NR) %>%
  select(-.hat, -.sigma, -.fitted) # Remove details
head(check200NR.metrics, 3)

# Assess normality of residuals using Shapiro Wilk test
shapiro_test(check200NR.metrics$.resid)
check200NR.metrics %>% 
  mutate(group = as.factor(group)) %>%
  levene_test(.resid ~ group) 

bias200.ancov <- bias200 %>% anova_test(bias200score ~ smokingyears + group)
get_anova_table(bias200.ancov)
bias200.ancov #non-significant when taking smoking years into consideration


#ANCOVA on attentional bias score at 200 ms display, controlling daily cigarette consumption
ggscatter(
  bias200, x = "daily_cig", y = "bias200score",
  color = "group", add = "reg.line"
  )+
  stat_regline_equation(
    aes(label =  paste(..eq.label.., ..rr.label.., sep = "~~~~"), color = group)
    )
#check homogeneity
bias200 %>% anova_test(bias200score ~ group*daily_cig)
#normality of residuals
# Fit the model, the co-variate goes first
daily_cig200NR <- lm(bias200score ~ daily_cig + group, data = bias200)
# Inspect the model diagnostic metrics
daily_cig200NR.metrics <- augment(daily_cig200NR) %>%
  select(-.hat, -.sigma, -.fitted) # Remove details
head(daily_cig200NR.metrics, 3)

# Assess normality of residuals using Shapiro Wilk test
shapiro_test(daily_cig200NR.metrics$.resid)
daily_cig200NR.metrics %>% 
  mutate(group = as.factor(group)) %>%
  levene_test(.resid ~ group) # homogeneity of the residual variances for all groups

daily_cig200.ancov <- bias200 %>% anova_test(bias200score ~ daily_cig + group)
get_anova_table(daily_cig200.ancov)
daily_cig200.ancov #significant when taking daily cigarette consumption into consideration，so we continue to do a post-hoc test

daily_cig200pwc <- bias200 %>% 
  emmeans_test(
    bias200score ~ group, covariate = daily_cig,
    p.adjust.method = "bonferroni"
    )
daily_cig200pwc

# Display the adjusted means of each group
# The estimated marginal means (emmeans)
# data of figure 2
get_emmeans(daily_cig200pwc)

# Figure 2: AB at 200 ms display when controlling for cigarette consumption
tiff(file="AB at 200 ms display controlling cigarette consumption.tiff ",
width=6, height=4, units="in", res=100)
daily_cig200pwc <- daily_cig200pwc %>% add_xy_position(x = "group", fun = "mean_se")
ggline(get_emmeans(daily_cig200pwc), x = "group", y = "emmean") +
  geom_errorbar(aes(ymin = conf.low, ymax = conf.high), width = 0.2) + 
  stat_pvalue_manual(daily_cig200pwc, hide.ns = TRUE, tip.length = FALSE) +
  labs(
    subtitle = get_test_label(daily_cig200.ancov, detailed = TRUE),
    caption = get_pwc_label(daily_cig200pwc), y= "AB score at 200ms display"
  )


#Post hoc analysis was performed with a Bonferroni adjustment. 
#The mean attentional bias score at 200 ms display was statistically significantly greater in chronic pain nonsmokers (36.09 +/- 12.92) compared to the chronic noncancer pain smokers (-9.03 +/- 8.75), p = 0.013, and smokers without pain (-7.94 +/- 7.21), p = 0.012.


#ANCOVA on attentional bias score at 2000 ms display, controlling smoking years

ggscatter(
  bias2000, x = "smokingyears", y = "bias2000score",
  color = "group", add = "reg.line"
  )+
  stat_regline_equation(
    aes(label =  paste(..eq.label.., ..rr.label.., sep = "~~~~"), color = group)
    )
#check homogeneity
bias2000 %>% anova_test(bias2000score ~ group*smokingyears)
#normality of residuals
# Fit the model, the co-variate goes first
check2000NR <- lm(bias2000score ~ smokingyears + group, data = bias2000)
# Inspect the model diagnostic metrics
check2000NR.metrics <- augment(check2000NR) %>%
  select(-.hat, -.sigma, -.fitted) # Remove details
head(check2000NR.metrics, 3)

# Assess normality of residuals using Shapiro Wilk test
shapiro_test(check2000NR.metrics$.resid)
check2000NR.metrics %>% 
  mutate(group = as.factor(group)) %>%
  levene_test(.resid ~ group) # homogeneity of the residual variances for all groups

bias2000.ancov <- bias2000 %>% anova_test(bias2000score ~ smokingyears + group)
get_anova_table(bias2000.ancov)
bias2000.ancov #non-significant when taking smoking years into consideration


#ANCOVA on attentional bias score at 2000 ms display, controlling daily cigarette consumption
ggscatter(
  bias2000, x = "daily_cig", y = "bias2000score",
  color = "group", add = "reg.line"
  )+
  stat_regline_equation(
    aes(label =  paste(..eq.label.., ..rr.label.., sep = "~~~~"), color = group)
    )
#check homogeneity
bias2000 %>% anova_test(bias2000score ~ group*daily_cig)
#normality of residuals
# Fit the model, the covariate goes first
daily_cig2000NR <- lm(bias2000score ~ daily_cig + group, data = bias2000)
# Inspect the model diagnostic metrics
daily_cig2000NR.metrics <- augment(daily_cig2000NR) %>%
  select(-.hat, -.sigma, -.fitted) # Remove details
head(daily_cig2000NR.metrics, 3)

# Assess normality of residuals using shapiro wilk test
shapiro_test(daily_cig2000NR.metrics$.resid)
daily_cig2000NR.metrics %>% 
  mutate(group = as.factor(group)) %>%
  levene_test(.resid ~ group) # homogeneity of the residual variances for all groups

daily_cig2000.ancov <- bias2000 %>% anova_test(bias2000score ~ daily_cig + group)
get_anova_table(daily_cig2000.ancov)
daily_cig2000.ancov #non-significant when taking daily cigarette consumption into consideration

daily_cig2000pwc <- bias2000 %>% 
  emmeans_test(
    bias2000score ~ group, covariate = daily_cig,
    p.adjust.method = "bonferroni"
    )
daily_cig2000pwc

get_emmeans(daily_cig2000pwc)


## RT when controlling for daily cigarette consumption
ABscores <- AB %>%
  mutate(subject = rep(1:61, 2)) 


ABscores2 <- ABscores %>%
  gather(key = "time", value = "RT", time190, time1990) %>%
  convert_as_factor(Subject, time)

#Reaction time data for Table 2
ABscores2 %>%
  group_by(group, location, time) %>%
  get_summary_stats(RT, type = "mean_sd")

timebxp <- ggboxplot(
  ABscores2, x = "group", y = "RT",
  color = "time", palette = "jco",
  facet.by = "location", short.panel.labs = FALSE
  )
timebxp

#check outliers
ABscores2 %>%
  group_by(location, group, time) %>%
  identify_outliers(RT)

#check normality
ABscores2 %>%
  group_by(location, group, time) %>%
  shapiro_test(RT)

#check homogeneity of variance
ABscores2 %>%
  mutate(group = as.factor(group)) %>%
  group_by(location, time) %>%
  levene_test(RT ~ group)

#compute ANCOVA
#data of Table 3
RT.aov <- anova_test(
  data = ABscores2, dv = RT, wid = Subject, covariate = daily_cig,
  between = group, within = c(location, time), effect.size = "pes"
  )
get_anova_table(RT.aov)

#we have significant group effect and interaction between group and display time, so we continue to analyze the effect of group on different levels of display time, regardless of location 
two.way <- ABscores2 %>%
  group_by(time) %>%
  anova_test(dv = RT, wid = Subject, between = group) %>%
  get_anova_table() %>%
  adjust_pvalue(method = "bonferroni")
two.way


#group showed significant effect on all levels of display time, so we conducted pairwise comparisons to see the details
twopwc <- ABscores2 %>%
  group_by(time) %>%
  pairwise_t_test(RT ~ group, p.adjust.method = "bonferroni")
twopwc

twobxp <- ggboxplot(
  ABscores2, x = "time", y = "RT",
  color = "group", palette = "jco"
  )
twobxp

# Figure 3. Reaction time of each group when controlling for daily cigarette consumption
tiff(file="RT.tiff",
width=6, height=4, units="in", res=100)
twopwc <- twopwc %>% add_xy_position(x = "time")
RT<-twobxp + 
  stat_pvalue_manual(twopwc, tip.length = 0, hide.ns = TRUE) +
  labs(
    subtitle = get_test_label(RT.aov, detailed = TRUE),
    caption = get_pwc_label(twopwc))+labs(x = "display time", y= "reaction time (ms)"
  )+ scale_x_discrete(labels=c('200 ms', '2000 ms'))
RT
