# Supplementary material for: Attentional Bias for Opioids in Taiwanese Heavy Smokers with Chronic Noncancer Pain
Source: Medicina (Kaunas). 2024 Jul 8;60(7):1107. doi: 10.3390/medicina60071107 (PMC11279384; doi:10.3390/medicina60071107)
Supplement: Supplementary file 1 [file medicina-60-01107-s001.zip › Supplementary Files/supplementary_bias score.xlsx]

## Sheet: 工作表1
group	Subject	Mean arrow.RT-190-no	Mean arrow.RT-190-yes	Mean arrow.RT-1990-no	Mean arrow.RT-1990-yes	MME	smokingyears	daily_cig
CncPS	101	681.05	709.1	642.5	647.15	240	24	15
CncPS	102	570.35	556.7	575.65	601.9	280	35	25
CncPS	103	1066.8	984.58	946.44	836.72	90	25	25
CncPS	104	647.2	599.4	593.5	596.05	280	33	25
CncPS	105	603.5	644.75	564.56	588.76	390	23	15
CncPS	106	837.35	828.25	792.65	818.45	240	30	35
CncPS	107	609.15	553.16	600.95	584.1	360	17	35
CncPS	108	622.45	669.7	607.7	605.8	50	30	25
CncPS	109	487.3	504	507.1	544.2	491.4	28	25
CncPS	110	597.58	643.17	569.8	585.65	240	33	15
CncPS	111	755.45	761.2	711.35	682.35	176.4	26	15
CncPS	112	884.95	848.74	776.6	783.8	90	35	15
CncPS	113	540.65	537.15	553.84	534.25	420	25	15
CncPS	114	532.35	537.3	540.2	570.6	330	32	15
CncPS	115	848.6	903.5	845.35	866.7	30	41	25
CncPS	116	530.5	580.9	556.2	537.05	270	13	15
CncPS	117	674.65	676	706.45	717.35	335.2	30	15
CPNS	201	570.75	545.6	549.6	535.3	360	3	0
CPNS	202	544.26	489.65	529.55	547.72	120	0	0
CPNS	203	582.65	575.25	617.11	574.5	90	0	0
CPNS	204	723.33	755.45	702.85	772.35	120	0	0
CPNS	205	603.37	585.45	621.25	612.05	15	0	0
CPNS	206	781.26	721.25	728.95	741.3	80	0	0
CPNS	207	972.3	992.45	957.78	935.3	645	0	0
CPNS	208	745.65	743	718.85	725.15	67.5	0	0
CPNS	209	663.15	658.4	680.4	715.55	60	0	0
CPNS	210	833.95	862.5	732.7	733.85	75	0	0
CPNS	211	613.4	621.37	597.1	583.55	240	20	0
CPNS	212	515.95	462.1	487.3	491.85	270	0	0
CPNS	213	716.9	648.75	685.85	684.84	540	0	0
CPNS	214	704.4	643.95	665.95	656.95	205.2	0	0
CPNS	215	804.9	755.2	857.58	727.7	180	0	0
CPNS	216	715.68	740.45	753.55	770.6	270	0	0
OS	301	723.95	649.05	808.8	713.9	NA	12	15
OS	302	547.84	533.75	551.55	553.35	NA	23	35
OS	303	566.9	568.25	518.7	560.1	NA	12	15
OS	304	487.79	487.55	492.11	485.68	NA	20	15
OS	305	746.1	714	781.95	794.2	NA	24	25
OS	306	654	642.2	698.3	661.05	NA	19	25
OS	307	624.85	644.35	650.2	619.2	NA	38	35
OS	308	494.1	483.9	494.45	537.16	NA	21	15
OS	309	489.7	518.85	517.5	522.75	NA	24	15
OS	310	576.65	580.7	570.25	559.75	NA	36	35
OS	311	617.7	641.89	702.7	673.05	NA	33	15
OS	312	589.95	607.5	570.55	558.55	NA	30	15
OS	313	535.21	518.35	558.17	556.25	NA	38	25
OS	314	755.44	764.2	657.9	669.16	NA	40	15
OS	315	525.85	577.4	554.55	493.16	NA	4	15
OS	316	575.9	546.05	497.58	518.28	NA	12	15
OS	317	457.25	491	471.25	479.6	NA	14	15
OS	318	560.9	566.68	538.8	541.2	NA	25	15
OS	319	512.47	484.1	533.25	519.2	NA	20	25
OS	320	782.45	809.05	845.65	807.55	NA	41	25
OS	321	524.32	520.95	529.2	537.05	NA	30	35
OS	322	542.7	557.89	551.8	547.45	NA	23	5
OS	323	532	594.8	597.5	582.75	NA	12	15
OS	324	938.4	923.4	919.45	934.05	NA	40	35
OS	325	421.15	437.4	499.35	468.45	NA	15	25
OS	326	596.35	586.45	594.05	593.68	NA	20	25
OS	327	443.7	427.55	445.05	434.4	NA	28	15
OS	328	486.6	474.7	471.1	444.5	NA	10	25

## Sheet: Untitled
Analysis name: Untitled
Column conditions: ms, ProbeTEARelated
Row conditions: Subject
Statistics: arrow.RT:Mean
Filters: arrow.ACC: = 1,> 1299 AND < 200; formallist.Cycle: = 1; type: = tea;
Data file: opioid all(101_111)(201_208)(301_306)
File does not have data alterations.
arrow.RT:Mean by Subject and ms, ProbeTEARelated
Subject	Mean arrow.RT-190-no	Mean arrow.RT-190-yes	Mean arrow.RT-1990-no	Mean arrow.RT-1990-yes
101	722.95	709.1	642.5	647.15
102	570.35	556.7	575.65	601.9
103	1066.8	1005.25	974.26	1078.37
104	647.2	599.4	593.5	596.05
105	603.5	644.75	564.56	588.76
106	837.35	828.25	792.65	818.45
107	609.15	553.16	682	584.1
108	622.45	669.7	607.7	605.8
109	487.3	504	507.1	544.2
110	635.35	643.17	569.8	585.65
111	755.45	761.2	711.35	682.35
201	570.75	545.6	549.6	535.3
202	544.26	489.65	529.55	547.72
203	582.65	575.25	617.11	574.5
204	756.11	755.45	702.85	772.35
205	603.37	585.45	621.25	612.05
206	813.9	721.25	728.95	741.3
207	972.3	992.45	1003.85	935.3
208	745.65	902.25	718.85	725.15
301	723.95	649.05	808.8	713.9
302	547.84	533.75	551.55	553.35
303	566.9	568.25	518.7	560.1
304	487.79	487.55	492.11	485.68
305	746.1	714	781.95	794.2
306	654	642.2	698.3	661.05
