# Supplementary material for: Attentional Bias for Opioids in Taiwanese Heavy Smokers with Chronic Noncancer Pain
Source: Medicina (Kaunas). 2024 Jul 8;60(7):1107. doi: 10.3390/medicina60071107 (PMC11279384; doi:10.3390/medicina60071107)
Supplement: Supplementary file 1 [file medicina-60-01107-s001.zip › Supplementary Files/supplementary_raw data.xlsx]

## Sheet: 工作表1
group	Subject	time190	location	time1990	daily_cig
CncPS	101	681.05	no	642.5	15
CncPS	102	570.35	no	575.65	25
CncPS	103	1066.8	no	946.44	25
CncPS	104	647.2	no	593.5	25
CncPS	105	603.5	no	564.56	15
CncPS	106	837.35	no	792.65	35
CncPS	107	609.15	no	600.95	35
CncPS	108	622.45	no	607.7	25
CncPS	109	487.3	no	507.1	25
CncPS	110	597.58	no	569.8	15
CncPS	111	755.45	no	711.35	15
CncPS	112	884.95	no	776.6	15
CncPS	113	540.65	no	553.84	15
CncPS	114	532.35	no	540.2	15
CncPS	115	848.6	no	845.35	25
CncPS	116	530.5	no	556.2	15
CncPS	117	674.65	no	706.45	15
CPNS	201	570.75	no	549.6	0
CPNS	202	544.26	no	529.55	0
CPNS	203	582.65	no	617.11	0
CPNS	204	723.33	no	702.85	0
CPNS	205	603.37	no	621.25	0
CPNS	206	781.26	no	728.95	0
CPNS	207	972.3	no	957.78	0
CPNS	208	745.65	no	718.85	0
CPNS	209	663.15	no	680.4	0
CPNS	210	833.95	no	732.7	0
CPNS	211	613.4	no	597.1	0
CPNS	212	515.95	no	487.3	0
CPNS	213	716.9	no	685.85	0
CPNS	214	704.4	no	665.95	0
CPNS	215	804.9	no	857.58	0
CPNS	216	715.68	no	753.55	0
OS	301	723.95	no	808.8	15
OS	302	547.84	no	551.55	35
OS	303	566.9	no	518.7	15
OS	304	487.79	no	492.11	15
OS	305	746.1	no	781.95	25
OS	306	654	no	698.3	25
OS	307	624.85	no	650.2	35
OS	308	494.1	no	494.45	15
OS	309	489.7	no	517.5	15
OS	310	576.65	no	570.25	35
OS	311	617.7	no	702.7	15
OS	312	589.95	no	570.55	15
OS	313	535.21	no	558.17	25
OS	314	755.44	no	657.9	15
OS	315	525.85	no	554.55	15
OS	316	575.9	no	497.58	15
OS	317	457.25	no	471.25	15
OS	318	560.9	no	538.8	15
OS	319	512.47	no	533.25	25
OS	320	782.45	no	845.65	25
OS	321	524.32	no	529.2	35
OS	322	542.7	no	551.8	5
OS	323	532	no	597.5	15
OS	324	938.4	no	919.45	35
OS	325	421.15	no	499.35	25
OS	326	596.35	no	594.05	25
OS	327	443.7	no	445.05	15
OS	328	486.6	no	471.1	25
CncPS	101	709.1	yes	647.15	15
CncPS	102	556.7	yes	601.9	25
CncPS	103	984.58	yes	836.72	25
CncPS	104	599.4	yes	596.05	25
CncPS	105	644.75	yes	588.76	15
CncPS	106	828.25	yes	818.45	35
CncPS	107	553.16	yes	584.1	35
CncPS	108	669.7	yes	605.8	25
CncPS	109	504	yes	544.2	25
CncPS	110	643.17	yes	585.65	15
CncPS	111	761.2	yes	682.35	15
CncPS	112	848.74	yes	783.8	15
CncPS	113	537.15	yes	534.25	15
CncPS	114	537.3	yes	570.6	15
CncPS	115	903.5	yes	866.7	25
CncPS	116	580.9	yes	537.05	15
CncPS	117	676	yes	717.35	15
CPNS	201	545.6	yes	535.3	0
CPNS	202	489.65	yes	547.72	0
CPNS	203	575.25	yes	574.5	0
CPNS	204	755.45	yes	772.35	0
CPNS	205	585.45	yes	612.05	0
CPNS	206	721.25	yes	741.3	0
CPNS	207	992.45	yes	935.3	0
CPNS	208	743	yes	725.15	0
CPNS	209	658.4	yes	715.55	0
CPNS	210	862.5	yes	733.85	0
CPNS	211	621.37	yes	583.55	0
CPNS	212	462.1	yes	491.85	0
CPNS	213	648.75	yes	684.84	0
CPNS	214	643.95	yes	656.95	0
CPNS	215	755.2	yes	727.7	0
CPNS	216	740.45	yes	770.6	0
OS	301	649.05	yes	713.9	15
OS	302	533.75	yes	553.35	35
OS	303	568.25	yes	560.1	15
OS	304	487.55	yes	485.68	15
OS	305	714	yes	794.2	25
OS	306	642.2	yes	661.05	25
OS	307	644.35	yes	619.2	35
OS	308	483.9	yes	537.16	15
OS	309	518.85	yes	522.75	15
OS	310	580.7	yes	559.75	35
OS	311	641.89	yes	673.05	15
OS	312	607.5	yes	558.55	15
OS	313	518.35	yes	556.25	25
OS	314	764.2	yes	669.16	15
OS	315	577.4	yes	493.16	15
OS	316	546.05	yes	518.28	15
OS	317	491	yes	479.6	15
OS	318	566.68	yes	541.2	15
OS	319	484.1	yes	519.2	25
OS	320	809.05	yes	807.55	25
OS	321	520.95	yes	537.05	35
OS	322	557.89	yes	547.45	5
OS	323	594.8	yes	582.75	15
OS	324	923.4	yes	934.05	35
OS	325	437.4	yes	468.45	25
OS	326	586.45	yes	593.68	25
OS	327	427.55	yes	434.4	15
OS	328	474.7	yes	444.5	25
